# Supplementary material for: Conferring Antioxidant Activity to an Antibacterial and Bioactive Titanium Surface through the Grafting of a Natural Extract
Source: Nanomaterials (Basel). 2023 Jan 25;13(3):479. doi: 10.3390/nano13030479 (PMC9919197; doi:10.3390/nano13030479)
Supplement: Supplementary file 1 [file nanomaterials-13-00479-s001.zip]

Archive with 1 entries (1 files):
- nanomaterials-2147349-supplementary.pdf
